# Supplementary material for: Profound reduction in tamoxifen active metabolite endoxifen in a breast cancer patient treated with rifampin prior to initiation of an anti-TNFα biologic for ulcerative colitis: a case report
Source: BMC Cancer. 2016 May 11;16:304. doi: 10.1186/s12885-016-2342-x (PMC4864908; doi:10.1186/s12885-016-2342-x)
Supplement: Additional file 1: — Spreadsheet of analyte concentrations and metabolite/parent ratios for tamoxifen and its metabolites. (XLSX 10 kb) [file 12885_2016_2342_MOESM1_ESM.xlsx]

## Sheet: Sheet1
	baseline sample	2 weeks post rifampin	% reduction from baseline	10 weeks post rifampin	% reduction from baseline
Analyte	nM	nM		nM
Tamoxifen	225.254	171.178	24.0065	259.122	-15.0353
NDM-tamoxifen	386.32	177.375	54.0858	365.655	5.34917
4-OH tamoxifen	6.4068	2.673	58.2787	4.2917	33.0134
Endoxifen	46.0321	15.7498	65.7852	29.4502	36.0225
Metabolite/Parent ratio
NDM-tam/tamoxifen	1.71504	1.0362	39.6	1.41113	17.7202
4-OH-tam/tamoxifen	0.0284425	0.0156153	45.0988	0.0165625	41.7686
endoxifen/tamoxifen	0.204356	0.0920081	54.9766	0.113654	44.3845
endoxifen/NDM-tam	0.119155	0.0887935	25.4809	0.0805409	32.4068
endoxifen/4-OH-tam	7.18488	5.89218	17.992	6.86213	4.49211
